# Supplementary material for: Comprehensive Proteomic Analysis of Common Bean (Phaseolus vulgaris L.) Seeds Reveal Shared and Unique Proteins Involved in Terminal Drought Stress Response in Tolerant and Sensitive Genotypes
Source: Biomolecules. 2024 Jan 15;14(1):109. doi: 10.3390/biom14010109 (PMC10813106; doi:10.3390/biom14010109)
Supplement: Supplementary file 1 [file biomolecules-14-00109-s001.zip]

Archive with 16 entries (13 files):
- Legend/
- Legend/Legends.pdf
- Supplementary Figurs/
- Supplementary Figurs/supplementary Figure S1.tiff
- Supplementary Figurs/Supplementary Figure S2.tif
- Supplementary Figurs/Supplementary Figure S3.tif
- Supplementary Figurs/Supplementary Figure S4.tif
- Supplementary Figurs/Supplementary Figure S5 .tif
- Supplementary Tables/
- Supplementary Tables/Supplementary Table  S2.pdf
- Supplementary Tables/Supplementary Table  S5.xlsx
- Supplementary Tables/Supplementary Table S1.pdf
- Supplementary Tables/Supplementary Table S3.pdf
- Supplementary Tables/supplementary Table S4.xlsx
- Supplementary Tables/Supplementary Table S6.pdf
- Supplementary Tables/Supplementary Table S7.xlsx
