# Supplementary material for: Comprehensive Proteomic Analysis of Common Bean (Phaseolus vulgaris L.) Seeds Reveal Shared and Unique Proteins Involved in Terminal Drought Stress Response in Tolerant and Sensitive Genotypes
Source: Biomolecules. 2024 Jan 15;14(1):109. doi: 10.3390/biom14010109 (PMC10813106; doi:10.3390/biom14010109)
Supplement: Supplementary file 1 [file biomolecules-14-00109-s001.zip › Supplementary Tables/Supplementary Table S5.xlsx]

## Sheet: ST5
Top 5 enriched GO terms for differentially expressed proteins, categorized by biological process, cellular component, and molecular function. Commonalities among genotypes highlighted.

## Sheet: Biological
SB-DT3	SB-DT2	Merlot	Stampede
response to stimulus	establishment of localization	protein metabolic process	carbohydrate metabolic process
cellular process	localization	cellular protein metabolic process	cellular macromolecule metabolic process
macromolecule metabolic process	response to stimulus	translation	organic substance biosynthetic process
carbohydrate metabolic process	cellular macromolecule biosynthetic process	peptide biosynthetic process	catabolic process
cellular amino acid metabolic process	macromolecule biosynthetic process	peptide metabolic process	cellular protein metabolic process

## Sheet: Cellular
SB-DT3	SB-DT2	Merlot	Stampede
intracellular anatomical structure	organelle membrane	intracellular organelle	intracellular membrane-bounded organelle
cytoplasm	membrane-bounded organelle	organelle	non-membrane-bounded organelle
membrane-bounded organelle	intracellular membrane-bounded organelle	intracellular anatomical structure	ribosome
intracellular membrane-bounded organelle	plastid	membrane-bounded organelle	intracellular organelle
organelle	intracellular organelle	intracellular membrane-bounded organelle	organelle

## Sheet: Molecular
SB-DT3	SB-DT2	Merlot	Stampede
catalytic activity, acting on a protein	anion binding	hydrolase activity	nucleotide phosphate binding
anion binding	carbohydrate derivative binding	catalytic activity, acting on a protein	ribonucleotide binding
ribonucleotide binding	ion binding	cation binding	binding
carbohydrate derivative binding	ribonucleotide binding	ribonucleotide binding	ribonucleotide binding
purine ribonucleotide triphosphate binding	small molecule binding	oxidoreductase activity	carbohydrate derivative binding
