# Supplementary material for: Comprehensive Proteomic Analysis of Common Bean (Phaseolus vulgaris L.) Seeds Reveal Shared and Unique Proteins Involved in Terminal Drought Stress Response in Tolerant and Sensitive Genotypes
Source: Biomolecules. 2024 Jan 15;14(1):109. doi: 10.3390/biom14010109 (PMC10813106; doi:10.3390/biom14010109)
Supplement: Supplementary file 1 [file biomolecules-14-00109-s001.zip › Supplementary Tables/supplementary Table S4.xlsx]

## Sheet: ST4
Up and down regulated DEPs identified in the four genotypes.

## Sheet: SB-DT3 Up & Down DEPs
Up Regulated DEPs		Down Regulated DEPs
Acyl-[acyl-carrier-protein] desaturase (EC 1.14.19.-)		Uncharacterized protein
Alpha amylase inhibitor-1		Glycosyltransferase (EC 2.4.1.-)
H15 domain-containing protein		Uncharacterized protein
14-3-3 protein		Uncharacterized protein
DUF1338 domain-containing protein		Uncharacterized protein
14-3-3 protein		Protein disulfide-isomerase (EC 5.3.4.1)
Superoxide dismutase (EC 1.15.1.1) (Fragment)		Proteasome subunit alpha type
Cysteine proteinase		Uncharacterized protein
SHSP domain-containing protein		Glutamate decarboxylase (EC 4.1.1.15)
PfkB domain-containing protein		Ubiquinone biosynthesis protein
Ethylene receptor		ATP-dependent 6-phosphofructokinase (ATP-PFK) (Phosphofructokinase) (EC 2.7.1.11) (Phosphohexokinase)
Peptidylprolyl isomerase (EC 5.2.1.8)		M16C_associated domain-containing protein
Uncharacterized protein
Ribonuclease
Beta-hexosaminidase (EC 3.2.1.52)
Clp R domain-containing protein
MPN domain-containing protein
SHSP domain-containing protein
GOLD domain-containing protein
Uncharacterized protein
Ubiquitinyl hydrolase 1 (EC 3.4.19.12)
Peptidyl-prolyl cis-trans isomerase (PPIase) (EC 5.2.1.8)
Uncharacterized protein
Annexin
PfkB domain-containing protein
Tubulin alpha chain
Uncharacterized protein
HATPase_c domain-containing protein
X8 domain-containing protein
Uncharacterized protein
TPR_REGION domain-containing protein
Citrulline--aspartate ligase (EC 6.3.4.5)
Uncharacterized protein (Fragment)
Uncharacterized protein
NAD(P)H dehydrogenase (quinone) (EC 1.6.5.2)
Peroxiredoxin (EC 1.11.1.24)
Uncharacterized protein
WD_REPEATS_REGION domain-containing protein
Cystatin domain-containing protein

## Sheet: SB-DT2 Up & Down DEPs
Up Regulated DEPs		Down Regulated DEPs
Mitochondrial protein YMF19 (EC 7.1.2.2)		ATP synthase subunit alpha, chloroplastic (EC 7.1.2.2) (ATP synthase F1 sector subunit alpha) (F-ATPase subunit alpha)
GTP-binding nuclear protein		Starch synthase, chloroplastic/amyloplastic (EC 2.4.1.-)
RNA-binding post-transcriptional regulator csx1-like protein		Glucose-1-phosphate adenylyltransferase (EC 2.7.7.27) (ADP-glucose pyrophosphorylase)
Uncharacterized protein		Lectin
Uncharacterized protein		Alpha-amylase inhibitor beta subunit, PHA-I beta subunit
Uncharacterized protein		Uncharacterized protein
Uncharacterized protein		Alcohol dehydrogenase
Ribosomal_L16 domain-containing protein		WD_REPEATS_REGION domain-containing protein
ATPase (EC 3.6.-.-) (Arsenical pump-driving ATPase) (Arsenite-stimulated ATPase)		ADP/ATP translocase (ADP,ATP carrier protein)
40S ribosomal protein S8		Glycosyltransferase (EC 2.4.1.-)
Uncharacterized protein		Uncharacterized protein
Fe2OG dioxygenase domain-containing protein		Uncharacterized protein
Uncharacterized protein		Str_synth domain-containing protein
SHSP domain-containing protein		Aspartate aminotransferase (EC 2.6.1.1)
Uncharacterized protein		Cytochrome P450 72A302
Uncharacterized protein		ADP,ATP carrier protein
Uncharacterized protein		Glutamate-1-semialdehyde 2,1-aminomutase (EC 5.4.3.8)
Uncharacterized protein		Uncharacterized protein
Uncharacterized protein		Uncharacterized protein
Alpha-L-fucosidase (EC 3.2.1.51)		Protein disulfide-isomerase (EC 5.3.4.1)
Ribosomal_S17_N domain-containing protein		Uncharacterized protein
Peptidase_S9 domain-containing protein		EGF_CA domain-containing protein
Uncharacterized protein		Uncharacterized protein
Uncharacterized protein		MPN domain-containing protein
Usp domain-containing protein		Glucose-1-phosphate adenylyltransferase (EC 2.7.7.27) (ADP-glucose pyrophosphorylase)
HATPase_c domain-containing protein		Dolichyl-diphosphooligosaccharide--protein glycosyltransferase subunit 1
Uncharacterized protein		Uncharacterized protein
X8 domain-containing protein		NADH dehydrogenase [ubiquinone] flavoprotein 1, mitochondrial (EC 7.1.1.2)
Uncharacterized protein		Uncharacterized protein
PPDK_N domain-containing protein		Uncharacterized protein
Uncharacterized protein		Histone H2A
DAO domain-containing protein		PHB domain-containing protein
Uncharacterized protein		Sacchrp_dh_NADP domain-containing protein
Uncharacterized protein		Uncharacterized protein
Uncharacterized protein		Proteasome subunit beta
Uncharacterized protein		ATP-dependent 6-phosphofructokinase (ATP-PFK) (Phosphofructokinase) (EC 2.7.1.11) (Phosphohexokinase)
Uncharacterized protein		Glycosyltransferase (EC 2.4.1.-)
Uncharacterized protein		LRRNT_2 domain-containing protein
Uncharacterized protein		PCI domain-containing protein
AAA domain-containing protein		Uncharacterized protein
Protein kinase domain-containing protein		Nucleoside diphosphate kinase (EC 2.7.4.6)
Reticulon-like protein		26S proteasome regulatory subunit RPN11
Uncharacterized protein		Mannose-P-dolichol utilization defect 1 protein homolog
WD_REPEATS_REGION domain-containing protein		Uncharacterized protein
Elongation factor Tu		Uncharacterized protein
Uncharacterized protein		Uncharacterized protein
		Uncharacterized protein

## Sheet: Merlot Up & Down DEPs
Up Regulated DEPs		Down Regulated DEPs
Alpha amylase inhibitor-1		Gamma-thionin
Heat shock 70 kDa protein, mitochondrial		Aspartic acid protease
60S acidic ribosomal protein P0		Uricase-2 (EC 1.7.3.3) (Nodule-specific uricase) (Urate oxidase) (Uricase II)
Zinc finger CCCH domain-containing protein		Starch synthase, chloroplastic/amyloplastic (EC 2.4.1.-)
Oleosin 16 kDa-like protein		Phytohemagglutinin
Coatomer subunit epsilon		Thioredoxin-dependent peroxiredoxin (EC 1.11.1.24)
Uncharacterized protein		1,4-alpha-glucan branching enzyme (EC 2.4.1.18)
Uncharacterized protein		1,4-alpha-glucan branching enzyme (EC 2.4.1.18)
SHSP domain-containing protein		Alcohol dehydrogenase
40S ribosomal protein S25		Proteasome subunit beta
Uncharacterized protein		C2 domain-containing protein
Importin N-terminal domain-containing protein		Proteasome subunit beta
CCT-beta		UDP-arabinopyranose mutase (EC 5.4.99.30)
Malic enzyme		Prohibitin
40S ribosomal protein S8		Aspartokinase (EC 1.1.1.3) (EC 2.7.2.4) (Homoserine dehydrogenase)
Uncharacterized protein		Nicalin
GRAM domain-containing protein (Fragment)		Uncharacterized protein
SHSP domain-containing protein		Proteasome subunit alpha type
Ribosomal_L18e/L15P domain-containing protein		Uncharacterized protein
Importin N-terminal domain-containing protein		Ferritin (EC 1.16.3.1)
HP domain-containing protein		PHB domain-containing protein
Sacchrp_dh_NADP domain-containing protein		CYTOSOL_AP domain-containing protein
Uncharacterized protein		Alpha-mannosidase (EC 3.2.1.-)
CCT-eta		Uncharacterized protein
HATPase_c domain-containing protein		Uncharacterized protein
Uncharacterized protein		Alpha-galactosidase (EC 3.2.1.22) (Melibiase)
Eukaryotic translation initiation factor 3 subunit M (eIF3m)		S5A_REDUCTASE domain-containing protein
Mitochondrial Rho GTPase (EC 3.6.5.-)		Uncharacterized protein
Pyruvate kinase (EC 2.7.1.40)		Tubulin beta chain
Phospho-2-dehydro-3-deoxyheptonate aldolase (EC 2.5.1.54)		Epimerase domain-containing protein
Uncharacterized protein (Fragment)		Proteasome subunit alpha type
40S ribosomal protein S27		Uncharacterized protein
HATPase_c domain-containing protein		NADH dehydrogenase [ubiquinone] flavoprotein 1, mitochondrial (EC 7.1.1.2)
Uncharacterized protein		Endoglucanase (EC 3.2.1.4)
Uncharacterized protein		(3R)-hydroxymyristoyl-[acyl-carrier-protein] dehydratase (EC 4.2.1.59) (3-hydroxyacyl-[acyl-carrier-protein] dehydratase FabZ) (Beta-hydroxyacyl-ACP dehydratase)
SHSP domain-containing protein		Peptidase A1 domain-containing protein
SHSP domain-containing protein		Uncharacterized protein
60S ribosomal protein L6		PHB domain-containing protein
Phosphoglucomutase (alpha-D-glucose-1,6-bisphosphate-dependent) (EC 5.4.2.2)		Proteasome subunit alpha type
T-complex protein 1 subunit delta		Uncharacterized protein
Uncharacterized protein		Uncharacterized protein
Eukaryotic translation initiation factor 3 subunit C (eIF3c) (Eukaryotic translation initiation factor 3 subunit 8) (eIF3 p110)		CYTOSOL_AP domain-containing protein
		Alpha-mannosidase (EC 3.2.1.-)
		Uncharacterized protein
		ATP citrate synthase (EC 2.3.3.8)
		Cysteine synthase (EC 2.5.1.47)
		Serine/threonine-protein phosphatase (EC 3.1.3.16)
		Methylmalonate-semialdehyde dehydrogenase (CoA acylating) (EC 1.2.1.27)
		Proteasome subunit alpha type
		PKS_ER domain-containing protein
		Uncharacterized protein
		Uncharacterized protein
		Uncharacterized protein
		Adenosine kinase (EC 2.7.1.20)
		Uncharacterized protein
		Uncharacterized protein

## Sheet: Stampede Up & Down DEPs
Up Regulated DEPs		Down Regulated DEPs
Alpha amylase inhibitor-1		Glutathione reductase (GRase) (EC 1.8.1.7)
Legumin		Snakin-like cysteine rich protein (Fragment)
UDP-glucuronate decarboxylase (EC 4.1.1.35)		Uncharacterized protein
Phaseolin, alpha-type		Lectin
Alpha-amylase inhibitor beta subunit, PHA-I beta subunit		Thioredoxin-dependent peroxiredoxin (EC 1.11.1.24)
60S acidic ribosomal protein P0		1,4-alpha-glucan branching enzyme (EC 2.4.1.18)
H15 domain-containing protein		Proteasome subunit beta
RNA-binding post-transcriptional regulator csx1-like protein		Steroid binding protein
14-3-3 protein		Uncharacterized protein
60S acidic ribosomal protein P3-like protein		Uncharacterized protein
40S ribosomal protein S3a		Uncharacterized protein
Uncharacterized protein		Histone H2B
Phenylalanine--tRNA ligase (EC 6.1.1.20)		Uncharacterized protein
Uncharacterized protein		Str_synth domain-containing protein
Uncharacterized protein		Proteasome subunit alpha type
Ethylene receptor		Malic enzyme
Ribosomal_L16 domain-containing protein		Transmembrane 9 superfamily member
Beta-adaptin-like protein		CYTOSOL_AP domain-containing protein
Uncharacterized protein		Uncharacterized protein
PCI domain-containing protein		Alpha-galactosidase (EC 3.2.1.22) (Melibiase)
40S ribosomal protein S21		Proteasome subunit alpha type
Ribosomal_L7Ae domain-containing protein		Pyruvate decarboxylase (EC 4.1.1.1)
Vacuolar proton pump subunit B (V-ATPase subunit B) (Vacuolar proton pump subunit B)		Uncharacterized protein
Uncharacterized protein		Uncharacterized protein
Uncharacterized protein		BPI2 domain-containing protein
Uncharacterized protein		Epimerase domain-containing protein
SHSP domain-containing protein		Phosphoglucomutase (alpha-D-glucose-1,6-bisphosphate-dependent) (EC 5.4.2.2)
40S ribosomal protein S24		Uncharacterized protein
Importin subunit alpha		Uncharacterized protein
Mitochondrial Rho GTPase (EC 3.6.5.-)		Uncharacterized protein
Ribosomal_S7 domain-containing protein		Nudix hydrolase domain-containing protein
Uncharacterized protein		NADH dehydrogenase [ubiquinone] flavoprotein 1, mitochondrial (EC 7.1.1.2)
Uncharacterized protein		ATP citrate synthase (EC 2.3.3.8)
Ubiquitinyl hydrolase 1 (EC 3.4.19.12)		Uncharacterized protein
Usp domain-containing protein		Prohibitin
Cysteine proteinase inhibitor		Proteasome subunit alpha type
GB1/RHD3-type G domain-containing protein (Fragment)		Histone H2A
60S ribosomal protein L18a		Dirigent protein
Uncharacterized protein		Uncharacterized protein
Uncharacterized protein		Uncharacterized protein
40S ribosomal protein S8		Uncharacterized protein
50S ribosomal protein L23, chloroplastic		Uncharacterized protein
Ribosomal_L28e domain-containing protein		Phosphotransferase (EC 2.7.1.-)
Tubulin alpha chain		Proteasome subunit beta
Elongation factor 1-alpha		ATP-dependent 6-phosphofructokinase (ATP-PFK) (Phosphofructokinase) (EC 2.7.1.11) (Phosphohexokinase)
HATPase_c domain-containing protein		Uncharacterized protein
Uncharacterized protein		Uncharacterized protein
Uncharacterized protein		Tubulin alpha chain
Eukaryotic translation initiation factor 3 subunit K (eIF3k) (eIF-3 p25)		Uncharacterized protein
Uncharacterized protein		PHB domain-containing protein
VWFA domain-containing protein		Uncharacterized protein
Uncharacterized protein		Nucleoside diphosphate kinase (EC 2.7.4.6)
HATPase_c domain-containing protein		Uncharacterized protein
NTF2 domain-containing protein		Malic enzyme
Peroxiredoxin (EC 1.11.1.24)		Uncharacterized protein (Fragment)
3-oxoacyl-[acyl-carrier-protein] synthase		Uncharacterized protein
Uncharacterized protein		Uncharacterized protein
HATPase_c domain-containing protein		Translocon-associated protein subunit beta (TRAP-beta) (Signal sequence receptor subunit beta)
Ribosomal protein		Uncharacterized protein
		Prolyl-tRNA synthetase (EC 6.1.1.15)
