# Supplementary material for: Comprehensive Proteomic Analysis of Common Bean (Phaseolus vulgaris L.) Seeds Reveal Shared and Unique Proteins Involved in Terminal Drought Stress Response in Tolerant and Sensitive Genotypes
Source: Biomolecules. 2024 Jan 15;14(1):109. doi: 10.3390/biom14010109 (PMC10813106; doi:10.3390/biom14010109)
Supplement: Supplementary file 1 [file biomolecules-14-00109-s001.zip › Supplementary Tables/Supplementary Table S7.xlsx]

## Sheet: ST 7
KOG classification analysis of DEPs revealed proteins that were unique to, as well as shared between, the drought tolerant and drought sensitive genotypes

## Sheet: Supplementary Table S7
Genotypes	Cellular processes and signaling	Metabolism	Information storage and processing	Uncharacterized
SB-DT3 & SB-DT2	Protein disulfide isomerase (prolyl 4-hydroxylase beta subunit) Molecular chaperone (small heat-shock protein Hsp26/Hsp42) Molecular chaperone (HSP90 family) GTPase Rab6/YPT6/Ryh1 small G protein superfamily WD40 repeat stress protein/actin interacting protein Aspartyl protease Alkyl hydroperoxide reductase, thiol specific antioxidant and related enzymes 1,4-alpha-glucan branching enzyme/starch b…	Pyrophosphate-dependent phosphofructo-1-kinase		Uncharacterized conserved protein encoded by sequence overlapping the COX4 gene
Merlot & Stampede	20S proteasome, regulatory subunit beta type PSMB4/PRE4 Molecular chaperone (small heat-shock protein Hsp26/Hsp42) Molecular chaperone (HSP90 family) Predicted Ras related/Rac-GTP binding protein	1,4-alpha-glucan branching enzyme/starch branching enzyme II NADP+-dependent malic enzyme Alpha-D-galactosidase (melibiase) NADH:ubiquinone oxidoreductase, NDUFA9/39kDa subunit NADH:ubiquinone oxidoreductase,NDUFV1/51kDa subunit Maltase glucoamylase and related hydrolases family 31 ATP-citrate lyase Phosphoglucomutase	40S ribosomal protein S8 60S ribosomal protein L3 and related proteins	Predicted aminopeptidase of the M17 family
